# Supplementary material for: Energy refinement and analysis of structures in the QM9 database via a highly accurate quantum chemical method
Source: Sci Data. 2019 Jul 3;6:109. doi: 10.1038/s41597-019-0121-7 (PMC6610095; doi:10.1038/s41597-019-0121-7)
Supplement: Supplementary file 1 — Download metadata file [file 41597_2019_121_MOESM1_ESM.zip]

Archive with 3 entries (3 files):
- s_Choi800A_study.txt
- a_Choi800A_assay.txt
- i_Investigation.txt
