# Supplementary material for: Energy refinement and analysis of structures in the QM9 database via a highly accurate quantum chemical method
Source: Sci Data. 2019 Jul 3;6:109. doi: 10.1038/s41597-019-0121-7 (PMC6610095; doi:10.1038/s41597-019-0121-7)
Supplement: Supplementary file 1 — Download metadata file [file 41597_2019_121_MOESM1_ESM.zip › s_Choi800A_study.txt]

Source Name	Comment[source url]	Protocol REF	Sample Name	Factor Value[atom]
Gaussian-4 theory using reduced order perturbation theory	https://doi.org/10.1063/1.2770701	code preparation	G4MP2 theory	H;C;N;O;F 
