# Supplementary material for: Energy refinement and analysis of structures in the QM9 database via a highly accurate quantum chemical method
Source: Sci Data. 2019 Jul 3;6:109. doi: 10.1038/s41597-019-0121-7 (PMC6610095; doi:10.1038/s41597-019-0121-7)
Supplement: Supplementary file 1 — Download metadata file [file 41597_2019_121_MOESM1_ESM.zip › a_Choi800A_assay.txt]

Sample Name	Protocol REF	Assay Name	Raw Data File	Comment[Data Repository]	Comment[Data Record Accession]	Comment[Data Record URI]
G4MP2 theory	ab initio calculations	G4MP2 calculation results of output_000001-009999.tar.gz	output_000001-009999.tar.gz	figshare	doi:10.6084/m9.figshare.c.4351631	https://doi.org/10.6084/m9.figshare.c.4351631
G4MP2 theory	ab initio calculations	G4MP2 calculation results of output_010000-019999.tar.gz	output_010000-019999.tar.gz	figshare	doi:10.6084/m9.figshare.c.4351631	https://doi.org/10.6084/m9.figshare.c.4351631
G4MP2 theory	ab initio calculations	G4MP2 calculation results of output_020000-029999.tar.gz	output_020000-029999.tar.gz	figshare	doi:10.6084/m9.figshare.c.4351631	https://doi.org/10.6084/m9.figshare.c.4351631
G4MP2 theory	ab initio calculations	G4MP2 calculation results of output_030000-039999.tar.gz	output_030000-039999.tar.gz	figshare	doi:10.6084/m9.figshare.c.4351631	https://doi.org/10.6084/m9.figshare.c.4351631
G4MP2 theory	ab initio calculations	G4MP2 calculation results of output_040000-049999.tar.gz	output_040000-049999.tar.gz	figshare	doi:10.6084/m9.figshare.c.4351631	https://doi.org/10.6084/m9.figshare.c.4351631
G4MP2 theory	ab initio calculations	G4MP2 calculation results of output_050000-059999.tar.gz	output_050000-059999.tar.gz	figshare	doi:10.6084/m9.figshare.c.4351631	https://doi.org/10.6084/m9.figshare.c.4351631
G4MP2 theory	ab initio calculations	G4MP2 calculation results of output_060000-069999.tar.gz	output_060000-069999.tar.gz	figshare	doi:10.6084/m9.figshare.c.4351631	https://doi.org/10.6084/m9.figshare.c.4351631
G4MP2 theory	ab initio calculations	G4MP2 calculation results of output_070000-079999.tar.gz	output_070000-079999.tar.gz	figshare	doi:10.6084/m9.figshare.c.4351631	https://doi.org/10.6084/m9.figshare.c.4351631
G4MP2 theory	ab initio calculations	G4MP2 calculation results of output_080000-089999.tar.gz	output_080000-089999.tar.gz	figshare	doi:10.6084/m9.figshare.c.4351631	https://doi.org/10.6084/m9.figshare.c.4351631
G4MP2 theory	ab initio calculations	G4MP2 calculation results of output_090000-099999.tar.gz	output_090000-099999.tar.gz	figshare	doi:10.6084/m9.figshare.c.4351631	https://doi.org/10.6084/m9.figshare.c.4351631
G4MP2 theory	ab initio calculations	G4MP2 calculation results of output_100000-109999.tar.gz	output_100000-109999.tar.gz	figshare	doi:10.6084/m9.figshare.c.4351631	https://doi.org/10.6084/m9.figshare.c.4351631
G4MP2 theory	ab initio calculations	G4MP2 calculation results of output_110000-119999.tar.gz	output_110000-119999.tar.gz	figshare	doi:10.6084/m9.figshare.c.4351631	https://doi.org/10.6084/m9.figshare.c.4351631
G4MP2 theory	ab initio calculations	G4MP2 calculation results of output_120000-129999.tar.gz	output_120000-129999.tar.gz	figshare	doi:10.6084/m9.figshare.c.4351631	https://doi.org/10.6084/m9.figshare.c.4351631
G4MP2 theory	ab initio calculations	G4MP2 calculation results of output_130000-133885.tar.gz	output_130000-133885.tar.gz	figshare	doi:10.6084/m9.figshare.c.4351631	https://doi.org/10.6084/m9.figshare.c.4351631
