# Supplementary material for: Energy refinement and analysis of structures in the QM9 database via a highly accurate quantum chemical method
Source: Sci Data. 2019 Jul 3;6:109. doi: 10.1038/s41597-019-0121-7 (PMC6610095; doi:10.1038/s41597-019-0121-7)
Supplement: Supplementary file 1 — Download metadata file [file 41597_2019_121_MOESM1_ESM.zip › i_Investigation.txt]

# Investigation File generated for Scientific Data with Investigation File Authoring Tool version 0.1.0 on 21/06/2019 - This metadata file is CC0
ONTOLOGY SOURCE REFERENCE
Term Source Name	ERO	CHEBI	BAO
Term Source File	http://data.bioontology.org/ontologies/ERO	http://data.bioontology.org/ontologies/CHEBI	http://data.bioontology.org/ontologies/BAO
Term Source Version	2013-08-02	153	2.0
Term Source Description	Eagle-I Research Resource Ontology	Chemical Entities of Biological Interest Ontology	BioAssay Ontology
INVESTIGATION
Investigation Identifier
Investigation Title
Investigation Description
Investigation Submission Date
Investigation Public Release Date
INVESTIGATION PUBLICATIONS
Investigation PubMed ID
Investigation Publication DOI
Investigation Publication Author List
Investigation Publication Title
Investigation Publication Status
Investigation Publication Status Term Accession Number
Investigation Publication Status Term Source REF
INVESTIGATION CONTACTS
Investigation Person Last Name
Investigation Person Mid Initials
Investigation Person First Name
Investigation Person Address
Investigation Person Phone
Investigation Person Fax
Investigation Person Email
Investigation Person Affiliation
Investigation Person Roles
Investigation Person Roles Term Accession Number
Investigation Person Roles Term Source REF
STUDY
Study Identifier	10.1038/s41597-019-0121-7
Study Title	Energy refinement and analysis of structures in the QM9 database via a highly accurate quantum chemical method
Study Submission Date	10/01/2019
Study Public Release Date	03/07/2019
Study Description	https://www.nature.com/articles/s41597-019-0121-7
Study File Name	s_Choi800A_study.txt
Comment[Subject Keywords]	""
Comment[Manuscript Licence]	CC BY-4.0
Comment[Experimental Metadata Licence]	CC0
Comment[Supplementary Information File Name]
Comment[Supplementary Information File Type]
Comment[Supplementary Information File URL]
Comment[Data Repository]	figshare
Comment[Data Record Accession]	doi:10.6084/m9.figshare.c.4351631
Comment[Data Record URI]	https://doi.org/10.6084/m9.figshare.c.4351631
STUDY DESIGN DESCRIPTORS
Study Design Type	chemical structure classification objective	chemical reaction data analysis objective	modeling and simulation objective
Study Design Type Term Accession Number	ERO:0100239	ERO:0100151	ERO:0100102
Study Design Type Term Source REF	ERO	ERO	ERO
STUDY PUBLICATIONS
Study PubMed ID
Study Publication DOI
Study Publication Author List
Study Publication Title
Study Publication Status
Study Publication Status Term Accession Number
Study Publication Status Term Source REF
STUDY FACTORS
Study Factor Name	atom
Study Factor Type	atom
Study Factor Type Term Accession Number	CHEBI:33250
Study Factor Type Term Source REF	CHEBI
STUDY ASSAYS
Study Assay Measurement Type	chemical structure analysis
Study Assay Measurement Type Term Accession Number	ERO:0100238
Study Assay Measurement Type Term Source REF	ERO
Study Assay Technology Type	ab initio quantum chemistry computational method
Study Assay Technology Type Term Accession Number	BAO:0002318
Study Assay Technology Type Term Source REF	BAO
Study Assay Technology Platform	""
Study Assay File Name	a_Choi800A_assay.txt
STUDY PROTOCOLS
Study Protocol Name	code preparation	ab initio calculations
Study Protocol Type	preparation method	ab initio quantum chemistry computational method
Study Protocol Type Term Accession Number	BAO:0002014	BAO:0002318
Study Protocol Type Term Source REF	BAO	BAO
Study Protocol Description		
Study Protocol URI	""	""
Study Protocol Version		
Study Protocol Parameters Name	""	""
Study Protocol Parameters Name Term Accession Number	""	""
Study Protocol Parameters Name Term Source REF	""	""
Study Protocol Components Name	""	""
Study Protocol Components Type	""	""
Study Protocol Components Type Term Accession Number	""	""
Study Protocol Components Type Term Source REF	""	""
STUDY CONTACTS
Study Person Last Name	Kim	Park	Choi
Study Person First Name	Hyungjun	Ji Young	Sunghwan
Study Person Mid Initials
Study Person Email	""	""	sunghwanchoi@kisti.re.kr
Study Person Phone
Study Person Fax
Study Person Address
Study Person Affiliation	Department of Chemistry, Incheon National University, 119 Academy-ro, Yeonsu-gu, Incheon, 22012, Republic of Korea	Department of Chemistry, Korea Advanced Institute of Science and Technology (KAIST), 291 Daehak-ro, Yuseong-gu, Daejeon, 34141, Republic of Korea	National Institute of Supercomputing and Network, Korea Institute of Science and Technology Information, Daejeon, 34141, Republic of Korea
Study Person Roles
Study Person Roles Term Accession Number
Study Person Roles Term Source REF
Comment[Study Person ORCID]	0000-0002-7204-3718	0000-0001-8115-4498	0000-0002-4330-7710
Comment[Funder]
Comment[FundRef ID]
Comment[Funder Term Source REF]
Comment[Grant Identifier]
